# Supplementary material for: Risk Factors for Prolonged Mechanical Ventilation and Delayed Extubation Following Bimaxillary Orthognathic Surgery: A Single-Center Retrospective Cohort Study
Source: J Clin Med. 2022 Jul 1;11(13):3829. doi: 10.3390/jcm11133829 (PMC9267492; doi:10.3390/jcm11133829)
Supplement: Supplementary file 1 [file jcm-11-03829-s001.zip]

Archive with 1 entries (1 files):
- jcm-1767853-supplementary.pdf
